# Supplementary material for: Comparison of gizzard and intestinal microbiota of wild neotropical birds
Source: PLoS One. 2018 Mar 26;13(3):e0194857. doi: 10.1371/journal.pone.0194857 (PMC5868825; doi:10.1371/journal.pone.0194857)
Supplement: S2 Table — (XLSX) [file pone.0194857.s007.xlsx]

## Sheet: Sheet1
Table S2: sumary information of sequences
	Gizzard	upper Intestine	Lower Intestine	all organs
Num samples	32	32	32	96
Num observations	47855	47855	47855	47855
total count	2081059	1867516	1879736	5828311
table density (fraction of non-zero values)	0.043	0.37	0.035	0.39
count/samples sumary
Min	24006	9	7	7
Max	178241	159903	177963	178241
Median	35005.5	33285.5	31727	34200
Mean	65033.1	58359.9	58741.8	60711.6
Std. dev	48037.3	49098.9	50230.6	49225.6
length sequences (mean)				138.911
length sequences (standard desviation)				8.1517
