# Supplementary material for: Comparison of gizzard and intestinal microbiota of wild neotropical birds
Source: PLoS One. 2018 Mar 26;13(3):e0194857. doi: 10.1371/journal.pone.0194857 (PMC5868825; doi:10.1371/journal.pone.0194857)
Supplement: S3 Table — (XLSX) [file pone.0194857.s008.xlsx]

## Sheet: coremicrobiota
Core OTUs—OTUs present in ≥ 90% of the samples
			Number of Otus
% of samples in which OTU is present	Bacteria taxa (OTUs)	All samples (94 samples)	Gizzard (32 samples)	Upper (31 samples)	Lower (31 samples)	Passeriformes (46 samples)	Columbiformes (with crop) (64 samples)	Frugivorous (40 samples)	Granivorous (54 samples)
90	Phylum Actinobacteria, Order Acidimicrobiales	1	2	1	0	0	0	0	1
90	Phylum Actinobacteria, Genus Corynebacterium	1	1	2	1	1	2	1	2
	Phylum Actinobacteria, Family Coriobacteriaceae	0	0	0	0	0	1	0	1
90	Phylum Bacteroidetes, Family Saprospiraceae	5	10	6	5	4	4	4	7
90	Phylum Bacteroidetes, Family Flavobacteriaceae	2	2	3	1	1	1	1	2
90	Phylum Cyanobacteria, Order Stramenopiles	3	6	5	2	3	0	3	4
90	Phylum Cyanobacteria, Order Streptophyta	1	1	1	1	1	1	1	1
90	Phylum Cyanobacteria, Class Oscillatoriophycidea, Family Xenococcaceae	0	1	0	0	0	0	0	0
90	Phylum Firmicutes, Genus Enterococcus	1	1	1	3	0	3	1	3
90	Phylum Firmicutes, Genus Peptococcus	0	1	0	0	0	1	0	1
90	Phylum Firmicutes, Genus Lactobacillus	0	0	1	0	0	1	0	1
	Phylum Firmicutes, Genus Eubacterium	0	0	0	0	0	1	0	1
90	Phylum Planctomycetes, Family Pirellulaceae	6	9	5	4	4	4	4	6
90	Phylum Proteobacteria, Class Alphaproteobacteria, Family Hyphomonadaceae	8	12	9	6	6	6	6	8
90	Phylum Proteobacteria, Class Alphaproteobacteria, Family Rhodobacterales	2	6	3	1	1	0	1	4
90	Phylum Proteobacteria, Class Gammaproteobacteria	9	13	9	5	6	5	7	9
90	Phylum Proteobacteria, Class Gammaproteobacteria, Family Alteromonadaceae	0	1	0	0	0	0	0	1
90	Phylum Proteobacteria, Class Gammaproteobacteria, Order Chromatiales	1	2	0	1	0	1	0	2
90	Phylum Proteobacteria, Class Gammaproteobacteria, Order Thiohalorhabdales	6	10	7	1	3	2	3	7
90	Phylum Verrucomicrobia, Family Verrucomicrobiaceae	0	2	0	0	0	0	0	0
90	Phylum Verrucomicrobia, Genus Persicirhabdus	3	4	3	3	3	3	3	3
90	Phylum Verrucomicrobia, Genus Rubritalea	1	2	1	1	1	0	1	2
90	Unclassified Bacteria	1	1	1	1	1	1	1	1
95	Phylum Actinobacteria, Order Acidimicrobiales	0	1	0	0	0	0	0	0
95	Phylum Actinobacteria, Genus Corynebacterium	0	1	0	0	0	1	0	1
95	Phylum Actinobacteria, Family Coriobacteriaceae	0	0	0	0	0	1	0	1
95	Phylum Bacteroidetes, Family Saprospiraceae	3	6	1	1	0	3	0	5
95	Phylum Bacteroidetes, Family Flavobacteriaceae	0	2	0	0	1	0	1	0
95	Phylum Cyanobacteria, Order Stramenopiles	1	4	1	1	1	0	1	2
95	Phylum Cyanobacteria, Order Streptophyta	0	1	0	0	0	0	0	1
95	Phylum Firmicutes, Genus Enterococcus	0	0	1	0	0	2	0	2
95	Phylum Planctomycetes, Family Pirellulaceae	2	7	2	1	1	1	1	4
95	Phylum Proteobacteria, Class Alphaproteobacteria, Family Hyphomonadaceae	6	8	6	4	4	4	4	6
95	Phylum Proteobacteria, Class Alphaproteobacteria, Family Rhodobacterales	1	3	1	0	0	0	0	3
95	Phylum Proteobacteria, Class Gammaproteobacteria	4	9	4	2	3	1	3	6
95	Phylum Proteobacteria, Class Gammaproteobacteria, Order Thiohalorhabdales	1	9	3	1	1	2	1	4
95	Phylum Proteobacteria, Class Gammaproteobacteria,Family Alteromonadaceae	0	1	0	0	0	0	0	0
95	Phylum Proteobacteria, Class Gammaproteobacteria, Order Chromatiales	0	2	0	0	0	0	0	1
95	Phylum Verrucomicrobia, Genus Persicirhabdus	3	3	1	1	0	1	0	3
95	Phylum Verrucomicrobia, Genus Rubritalea	0	1	1	0	0	0	0	1
95	Unclassified Bacteria	1	1	0	0	0	1	0	1
100	Phylum Bacteroidetes, Family Saprospiraceae	0	5	0	0	0	0	0	3
100	Phylum Bacteroidetes, Family Flavobacteriaceae	0	2	0	0	0	0	0	0
100	Phylum Cyanobacteria, Order Stramenopiles	0	2	0	0	0	0	0	0
100	Phylum Cyanobacteria, Order Streptophyta	0	1	0	0	0	0	0	0
100	Phylum Planctomycetes, Family Pirellulaceae	0	3	0	0	0	0	0	2
100	Phylum Proteobacteria, Class Alphaproteobacteria, Family Hyphomonadaceae	0	6	0	0	0	0	0	4
100	Phylum Proteobacteria, Class Alphaproteobacteria, Family Rhodobacterales	0	2	0	0	0	0	0	1
100	Phylum Proteobacteria, Class Gammaproteobacteria	0	8	0	0	0	0	0	3
100	Phylum Proteobacteria, Class Gammaproteobacteria, Order Thiohalorhabdales	0	6	0	0	0	0	0	1
100	Phylum Proteobacteria, Class Gammaproteobacteria, Order Chromatiales	0	1	0	0	0	0	0	0
100	Phylum Verrucomicrobia, Genus Persicirhabdus	0	3	0	0	0	0	0	2
100	Unclassified Bacteria	0	1	0	0	0	0	0	1
	Otus Total	1706	1478	1254	1190
	%
	Total 90% samples	51	87	58	36	35	37	37	67
	%	2.98945	5.88633	4.6252	3.02521
	Total 95% samples	22	59	21	11	11	17	11	41
	%	1.28957	3.99188	1.67464	0.92437
	Total 100% samples	0	40	0	0	0	0	0	17
	%	0	2.70636	0	0
