# Supplementary material for: Comparison of gizzard and intestinal microbiota of wild neotropical birds
Source: PLoS One. 2018 Mar 26;13(3):e0194857. doi: 10.1371/journal.pone.0194857 (PMC5868825; doi:10.1371/journal.pone.0194857)
Supplement: S5 Table — (XLSX) [file pone.0194857.s010.xlsx]

## Sheet: output
	Variable	Feature	Value	Coefficient	p.value	Q.value
1	diet	k_Bacteria|p_Firmicutes|c_Erysipelotrichi	dietGrain	0.0132987594415929	4.31e-06	0.000752677435729201
2	diet	k_Bacteria|p_Firmicutes|c_Erysipelotrichi|o_Erysipelotrichales	dietGrain	0.0132987594415929	4.31e-06	0.000752677435729201
3	diet	k_Bacteria|p_Firmicutes|c_Erysipelotrichi|o_Erysipelotrichales|f_Erysipelotrichaceae	dietGrain	0.0132987594415929	4.31e-06	0.000752677435729201
4	diet	k_Bacteria|p_Actinobacteria|c_Actinobacteria|o_Actinomycetales|f_Micrococcaceae|g_Arthrobacter	dietGrain	0.00856831024493374	4.07e-05	0.00573386989831537
5	diet	k_Bacteria|p_Firmicutes|c_Clostridia|o_Clostridiales|f_Veillonellaceae	dietGrain	0.0166132765588804	9.05e-05	0.011709291253647
6	diet	k_Bacteria|p_Firmicutes|c_Bacilli|o_Bacillales|f_Planococcaceae|g_Solibacillus	dietGrain	0.0155703181665411	0.00024057763796078	0.0250543959305203
7	Locality	k_Bacteria|p_Proteobacteria|c_Deltaproteobacteria|o_Desulfovibrionales|f_Desulfovibrionaceae|g_	LocalityRamal de Calderas	0.0538190177119386	6.46279e-32	2.84234e-27
8	Locality	k_Bacteria|p_Proteobacteria|c_Deltaproteobacteria|o_Desulfovibrionales|f_Desulfovibrionaceae|g_	LocalityRamal de Calderas	0.0522646853372537	1.68525e-25	1.85293e-21
9	Locality	k_Bacteria|p_Bacteroidetes|c_Bacteroidia|o_Bacteroidales|f_[Odoribacteraceae]	LocalityRamal de Calderas	0.00678552446291546	8.098e-12	3.237e-08
10	Locality	k_Bacteria|p_Bacteroidetes|c_Bacteroidia|o_Bacteroidales|f_[Odoribacteraceae]|g_Odoribacter	LocalityRamal de Calderas	0.00678552446291546	8.098e-12	3.237e-08
11	Locality	k_Bacteria|p_Bacteroidetes|c_Flavobacteriia|o_Flavobacteriales|f_Blattabacteriaceae	LocalityRamal de Calderas	0.00554030083303336	8.098e-12	3.237e-08
12	Locality	k_Bacteria|p_Bacteroidetes|c_Flavobacteriia|o_Flavobacteriales|f_Blattabacteriaceae|g_Sulcia	LocalityRamal de Calderas	0.00554030083303336	8.098e-12	3.237e-08
13	Locality	k_Bacteria|p_Proteobacteria|c_Alphaproteobacteria|o_Rickettsiales|f_Rickettsiaceae|g_Rickettsia	LocalityRamal de Calderas	0.056289862081972	1.842e-11	6.753e-08
14	Locality	k_Bacteria|p_Proteobacteria|c_Alphaproteobacteria|o_Rickettsiales|f_Rickettsiaceae	LocalityRamal de Calderas	0.0563459466293308	1.724e-10	5.276e-07
15	Locality	k_Bacteria|p_Proteobacteria|c_Alphaproteobacteria|o_Rickettsiales|f_Rickettsiaceae	LocalitySierra de Tirgua	0.0637548729950212	2.085e-09	4.827e-06
16	Locality	k_Bacteria|p_Proteobacteria|c_Alphaproteobacteria|o_Rickettsiales|f_Rickettsiaceae|g_Rickettsia	LocalitySierra de Tirgua	0.0577032222327109	5.225e-09	7.414e-06
17	Locality	k_Bacteria|p_Bacteroidetes|c_Flavobacteriia|o_Flavobacteriales|f_Blattabacteriaceae	LocalitySierra de Tirgua	0.00554030083303336	5.91e-09	7.424e-06
18	Locality	k_Bacteria|p_Bacteroidetes|c_Flavobacteriia|o_Flavobacteriales|f_Blattabacteriaceae|g_Sulcia	LocalitySierra de Tirgua	0.00554030083303336	5.91e-09	7.424e-06
19	Locality	k_Bacteria|p_Bacteroidetes|c_Bacteroidia|o_Bacteroidales|f_[Odoribacteraceae]	LocalitySierra de Tirgua	0.00678552446291546	5.91e-09	7.424e-06
20	Locality	k_Bacteria|p_Bacteroidetes|c_Bacteroidia|o_Bacteroidales|f_[Odoribacteraceae]|g_Odoribacter	LocalitySierra de Tirgua	0.00678552446291546	5.91e-09	7.424e-06
21	order	k_Bacteria|p_Firmicutes|c_Bacilli|o_Lactobacillales|f_Enterococcaceae|g_Enterococcus	orderPasser	-0.152032532744009	2.102e-06	0.000405589087068973
22	specie	k_Bacteria|p_Proteobacteria|c_Deltaproteobacteria|o_Desulfovibrionales|f_Desulfovibrionaceae|g_	specieZ_capensis	-0.0538190177119386	4.81795e-27	1.85407e-22
23	specie	k_Bacteria|p_Proteobacteria|c_Deltaproteobacteria|o_Desulfovibrionales|f_Desulfovibrionaceae|g_	specieS_maximus	-0.0522646853372537	2.96567e-26	7.60843e-22
24	specie	k_Bacteria|p_Chlamydiae|c_Chlamydiia|o_Chlamydiales|f_Criblamydiaceae	specieT_palmarum	0.0226412204280833	5.44e-14	6.98e-10
25	specie	k_Bacteria|p_Chlamydiae|c_Chlamydiia|o_Chlamydiales|f_Criblamydiaceae|g_	specieT_palmarum	0.0226412204280833	5.44e-14	6.98e-10
26	specie	k_Bacteria|p_Firmicutes|c_Bacilli|o_Lactobacillales|f_Leuconostocaceae|g_Fructobacillus	specieT_palmarum	0.117336838771236	6.348e-14	6.98e-10
27	specie	k_Bacteria|p_Chlamydiae	specieT_palmarum	0.0210016393079147	1.09e-10	5.276e-07
28	specie	k_Bacteria|p_Chlamydiae|c_Chlamydiia	specieT_palmarum	0.0210016393079147	1.09e-10	5.276e-07
29	specie	k_Bacteria|p_Chlamydiae|c_Chlamydiia|o_Chlamydiales	specieT_palmarum	0.0210016393079147	1.09e-10	5.276e-07
30	specie	k_Bacteria|p_Actinobacteria|c_Actinobacteria|o_Actinomycetales|f_Williamsiaceae	specieZ_capensis	0.0654001142799678	3.368e-10	1.44e-06
31	specie	k_Bacteria|p_Actinobacteria|c_Actinobacteria|o_Actinomycetales|f_Williamsiaceae|g_Williamsia	specieZ_capensis	0.0654001142799678	3.368e-10	1.44e-06
32	specie	k_Bacteria|p_Firmicutes|c_Clostridia|o_Clostridiales|f_Lachnospiraceae|g_	specieC_passerina	0.0587325754262105	1.488e-09	5.727e-06
33	specie	k_Bacteria|p_Actinobacteria|c_Actinobacteria|o_Actinomycetales|f_Actinomycetaceae|g_Mobiluncus	specieC_passerina	0.00995098764773642	1.994e-09	6.818e-06
34	specie	k_Bacteria|p_Bacteroidetes|c_Bacteroidia|o_Bacteroidales|f_[Odoribacteraceae]	specieZ_capensis	-0.00678552446291546	2.569e-09	6.818e-06
35	specie	k_Bacteria|p_Bacteroidetes|c_Bacteroidia|o_Bacteroidales|f_[Odoribacteraceae]|g_Odoribacter	specieZ_capensis	-0.00678552446291546	2.569e-09	6.818e-06
36	specie	k_Bacteria|p_Bacteroidetes|c_Bacteroidia|o_Bacteroidales|f_[Odoribacteraceae]	specieS_maximus	-0.00678552446291546	2.569e-09	6.818e-06
37	specie	k_Bacteria|p_Bacteroidetes|c_Bacteroidia|o_Bacteroidales|f_[Odoribacteraceae]|g_Odoribacter	specieS_maximus	-0.00678552446291546	2.569e-09	6.818e-06
38	specie	k_Bacteria|p_Bacteroidetes|c_Flavobacteriia|o_Flavobacteriales|f_Blattabacteriaceae	specieS_maximus	-0.00554030083303336	2.569e-09	6.818e-06
39	specie	k_Bacteria|p_Bacteroidetes|c_Flavobacteriia|o_Flavobacteriales|f_Blattabacteriaceae	specieZ_capensis	-0.00554030083303336	2.569e-09	6.818e-06
40	specie	k_Bacteria|p_Bacteroidetes|c_Flavobacteriia|o_Flavobacteriales|f_Blattabacteriaceae|g_Sulcia	specieS_maximus	-0.00554030083303336	2.569e-09	6.818e-06
41	specie	k_Bacteria|p_Bacteroidetes|c_Flavobacteriia|o_Flavobacteriales|f_Blattabacteriaceae|g_Sulcia	specieZ_capensis	-0.00554030083303336	2.569e-09	6.818e-06
42	specie	k_Bacteria|p_Firmicutes|c_Clostridia|o_Clostridiales|f_Lachnospiraceae	specieC_passerina	0.10227360056114	2.73e-09	7.008e-06
43	specie	k_Bacteria|p_Proteobacteria|c_Gammaproteobacteria|o_Enterobacteriales|f_Enterobacteriaceae|g_Citrobacter	specieC_passerina	-0.0176374103433331	3.472e-09	7.424e-06
44	specie	k_Bacteria|p_Proteobacteria|c_Alphaproteobacteria|o_Rickettsiales|f_Rickettsiaceae|g_Rickettsia	specieS_maximus	-0.056289862081972	4.709e-09	9.796e-06
45	specie	k_Bacteria|p_Proteobacteria|c_Gammaproteobacteria|o_Enterobacteriales|f_Enterobacteriaceae|g_Citrobacter	specieC_talpacoti	-0.0186941375040184	5.129e-09	1.038e-05
46	specie	k_Bacteria|p_Actinobacteria|c_Actinobacteria|o_Actinomycetales|f_Microbacteriaceae|g_Frigoribacterium	specieZ_capensis	0.0497532222840521	7.643e-09	1.508e-05
47	specie	k_Bacteria|p_Proteobacteria|c_Alphaproteobacteria|o_Rickettsiales|f_Rickettsiaceae|g_Rickettsia	specieZ_capensis	-0.0550244609595559	8.976e-09	1.727e-05
48	specie	k_Bacteria|p_Actinobacteria|c_Actinobacteria|o_Actinomycetales|f_Micrococcaceae|Other	specieZ_capensis	0.0202078299342583	1.231e-08	2.312e-05
49	specie	k_Bacteria|p_Proteobacteria|c_Alphaproteobacteria|o_Rhizobiales|f_Xanthobacteraceae|g_Xanthobacter	specieT_palmarum	0.0192393744893463	1.695e-08	3.106e-05
50	specie	k_Bacteria|p_Proteobacteria|c_Alphaproteobacteria|o_Rickettsiales|f_Rickettsiaceae	specieS_maximus	-0.0563459466293308	3.033e-08	5.4304e-05
51	specie	k_Bacteria|p_Proteobacteria|c_Gammaproteobacteria|o_Enterobacteriales|f_Enterobacteriaceae|g_Citrobacter	specieS_maximus	-0.0186941375040184	4.275e-08	7.478e-05
52	specie	k_Bacteria|p_Bacteroidetes|c_Sphingobacteriia|o_Sphingobacteriales|f_Sphingobacteriaceae|g_Pedobacter	specieZ_capensis	0.0178731482712096	5.225e-08	8.9369e-05
53	specie	k_Bacteria|p_Proteobacteria|c_Alphaproteobacteria|o_Rickettsiales|f_Rickettsiaceae	specieZ_capensis	-0.0550805455069147	5.4855e-08	9.178e-05
54	specie	k_Bacteria|p_Bacteroidetes|c_Flavobacteriia|o_Flavobacteriales|f_[Weeksellaceae]|g_Cloacibacterium	specieC_talpacoti	-0.00307249797591914	1.7623e-07	0.000288599369164317
55	specie	k_Bacteria|p_Proteobacteria|c_Alphaproteobacteria|o_Sphingomonadales|f_Erythrobacteraceae|g_Citromicrobium	specieT_palmarum	0.013792605907198	1.83e-07	0.000293823365802856
56	specie	k_Bacteria|p_Actinobacteria|c_Actinobacteria|o_Actinomycetales|f_Nocardiaceae|g_	specieZ_capensis	0.0400404627778189	1.962e-07	0.00030818823492022
57	specie	k_Bacteria|p_Firmicutes|c_Clostridia|o_Clostridiales|f_Lachnospiraceae|Other	specieC_passerina	0.00614120094744837	2.013e-07	0.000309936478794334
58	specie	k_Bacteria|p_Bacteroidetes|c_Flavobacteriia|o_Flavobacteriales|f_[Weeksellaceae]|g_Cloacibacterium	specieS_maximus	-0.00329705999937844	2.062e-07	0.000311231375024523
59	specie	k_Bacteria|p_Acidobacteria|c_Sva0725	specieT_palmarum	0.020077600886423	2.427e-07	0.000339685063528072
60	specie	k_Bacteria|p_Acidobacteria|c_Sva0725|o_Sva0725	specieT_palmarum	0.020077600886423	2.427e-07	0.000339685063528072
61	specie	k_Bacteria|p_Acidobacteria|c_Sva0725|o_Sva0725|f_	specieT_palmarum	0.020077600886423	2.427e-07	0.000339685063528072
62	specie	k_Bacteria|p_Acidobacteria|c_Sva0725|o_Sva0725|f_|g_	specieT_palmarum	0.020077600886423	2.427e-07	0.000339685063528072
63	specie	k_Bacteria|p_Firmicutes|c_Bacilli|o_Lactobacillales|f_Enterococcaceae|g_Tetragenococcus	specieS_maximus	-0.00768642157035625	2.936e-07	0.000403566759363508
64	specie	k_Bacteria|p_Firmicutes|c_Bacilli	specieR_carbo	0.831	0.000315	0.000418109055415026
65	specie	k_Bacteria|p_Proteobacteria|c_Gammaproteobacteria|o_Vibrionales|f_Pseudoalteromonadaceae|Other	specieT_palmarum	0.0140409119199314	3.663e-07	0.00047783874133781
66	specie	k_Bacteria|p_Proteobacteria	specieC_passerina	-0.561587369880244	4.196e-07	0.000538328847772862
68	specie	k_Bacteria|p_Firmicutes|c_Bacilli|o_Lactobacillales|f_Enterococcaceae|g_Tetragenococcus	specieC_talpacoti	-0.00685903319758028	6.806e-07	0.000805998048304864
69	specie	k_Bacteria|p_Bacteroidetes|c_Sphingobacteriia|o_Sphingobacteriales|f_NS11-12|g_	specieT_palmarum	0.0233272389948669	8.226e-07	0.000954593564552294
70	specie	k_Bacteria|p_Bacteroidetes|c_Sphingobacteriia|o_Sphingobacteriales|f_NS11-12	specieT_palmarum	0.0233272389948669	8.3099e-07	0.000954593564552294
71	specie	k_Bacteria|p_Firmicutes|c_Erysipelotrichi|o_Erysipelotrichales|f_Erysipelotrichaceae|g_Bulleidia	specieC_passerina	0.00675417594953075	1.1404e-06	0.00129080743330016
72	specie	k_Bacteria|p_Cyanobacteria|c_Nostocophycideae|o_Nostocales|f_Nostocaceae|g_Cylindrospermopsis	specieC_talpacoti	-0.00324582415355786	1.703e-06	0.00189990750753311
73	specie	k_Bacteria|p_Bacteroidetes|c_Flavobacteriia|o_Flavobacteriales|f_[Weeksellaceae]|g_Cloacibacterium	specieR_carbo	-0.00329705999937844	1.806e-06	0.00198668247603846
74	specie	k_Bacteria|p_Firmicutes|c_Bacilli|o_Lactobacillales|f_Enterococcaceae|g_Tetragenococcus	specieR_carbo	-0.00768642157035625	2.456e-06	0.00266298101285008
75	specie	k_Bacteria|p_Actinobacteria|c_Actinobacteria|o_Actinomycetales|f_Streptomycetaceae|Other	specieZ_capensis	0.0161774965146456	2.5107e-06	0.00268391880268585
76	specie	k_Bacteria|p_Proteobacteria|c_Gammaproteobacteria|o_Enterobacteriales|f_Enterobacteriaceae|g_Citrobacter	specieZ_capensis	-0.0186941375040184	2.635e-06	0.00277816425636017
77	specie	k_Bacteria|p_Firmicutes	specieC_passerina	0.660321229407557	4.14e-06	0.00430833257612937
78	specie	k_Bacteria|p_Proteobacteria|c_Gammaproteobacteria|o_Enterobacteriales|f_Enterobacteriaceae|Other	specieC_passerina	-0.0179962124890373	4.594e-06	0.00469268910451391
79	specie	k_Bacteria|p_Proteobacteria|c_Gammaproteobacteria	specieC_passerina	-0.341647747781475	4.633e-06	0.00469268910451391
80	specie	k_Bacteria|p_Firmicutes|c_Bacilli|o_Bacillales|f_Planococcaceae|g_	specieC_talpacoti	0.014352747196343	5.717e-06	0.00571534426811621
81	specie	k_Bacteria|p_Bacteroidetes|c_Flavobacteriia|o_Flavobacteriales|f_[Weeksellaceae]|g_Cloacibacterium	specieC_passerina	-0.00240026578269552	7.454e-06	0.00726283513832712
82	specie	k_Bacteria|p_Cyanobacteria|c_Nostocophycideae|o_Nostocales|f_Nostocaceae|g_Cylindrospermopsis	specieS_maximus	-0.00324582415355786	7.81e-06	0.00751450767626769
83	specie	k_Bacteria|p_Proteobacteria|c_Alphaproteobacteria|o_Caulobacterales|f_Caulobacteraceae|g_	specieC_talpacoti	-0.0221791887053973	8.503e-06	0.00808003752384999
84	specie	k_Bacteria|p_Bacteroidetes|c_Flavobacteriia|o_Flavobacteriales|f_[Weeksellaceae]|g_Cloacibacterium	specieZ_capensis	-0.00329705999937844	8.895e-06	0.0083495348192583
85	specie	k_Bacteria|p_Proteobacteria	specieR_carbo	-0.611545115862756	1.117e-05	0.0103578820513534
86	specie	k_Bacteria|p_Proteobacteria|c_Gammaproteobacteria|o_Enterobacteriales|f_Enterobacteriaceae|g_Trabulsiella	specieC_talpacoti	-0.011933218682273	1.272e-05	0.0116581185696125
87	specie	k_Bacteria|p_Firmicutes|c_Clostridia|o_Clostridiales|f_Veillonellaceae|g_Veillonella	specieC_talpacoti	0.0138350761445919	1.339e-05	0.0119867337663115
88	specie	k_Bacteria|p_Firmicutes|c_Bacilli|o_Lactobacillales|f_Aerococcaceae|g_Aerococcus	specieT_palmarum	0.0125796802900739	1.414e-05	0.0125095954070491
89	specie	k_Bacteria|p_Firmicutes|c_Clostridia|o_Clostridiales|f_Peptostreptococcaceae|g_	specieC_talpacoti	0.00968814564771625	1.638e-05	0.0143329219189974
90	specie	k_Bacteria|p_Proteobacteria|c_Alphaproteobacteria|o_Rhizobiales|f_Brucellaceae|g_Ochrobactrum	specieC_passerina	-0.01120752054216	1.758e-05	0.0152088167332999
91	specie	k_Bacteria|p_Actinobacteria|c_Actinobacteria|o_Bifidobacteriales	specieC_talpacoti	0.00647428366539511	1.816e-05	0.0153660597839572
92	specie	k_Bacteria|p_Actinobacteria|c_Actinobacteria|o_Bifidobacteriales|f_Bifidobacteriaceae	specieC_talpacoti	0.00647428366539511	1.816e-05	0.0153660597839572
93	specie	k_Bacteria|p_Firmicutes	specieC_talpacoti	0.652273534350321	1.93e-05	0.0161466209946477
94	specie	k_Bacteria|p_Proteobacteria|c_Gammaproteobacteria|o_Xanthomonadales|f_Xanthomonadaceae	specieS_maximus	-0.0265818472867845	2.388e-05	0.0197664753668596
95	specie	k_Bacteria|p_Proteobacteria|c_Gammaproteobacteria|o_Alteromonadales|Other	specieR_carbo	-0.00744803096344506	2.451e-05	0.0198618553055582
96	specie	k_Bacteria|p_Proteobacteria|c_Gammaproteobacteria|o_Alteromonadales|Other|Other	specieR_carbo	-0.00744803096344506	2.451e-05	0.0198618553055582
97	specie	k_Bacteria|p_Proteobacteria|c_Gammaproteobacteria|o_Legionellales|f_Legionellaceae|g_	specieT_palmarum	0.0110509955146859	2.479e-05	0.0198751104997447
98	specie	k_Bacteria|p_Firmicutes|c_Bacilli|o_Lactobacillales|f_Enterococcaceae|Other	specieR_carbo	0.00849068206960849	2.518e-05	0.0199865275364937
99	specie	k_Bacteria|p_Firmicutes|c_Erysipelotrichi|o_Erysipelotrichales|f_Erysipelotrichaceae|g_	specieZ_capensis	0.00765798190545498	2.6278e-05	0.020638022474422
100	specie	k_Bacteria|p_Proteobacteria	specieC_talpacoti	-0.488230213138734	2.7167e-05	0.0208352387580536
101	specie	k_Bacteria|p_Proteobacteria|c_Gammaproteobacteria|o_Alteromonadales|Other	specieC_passerina	-0.00578761579440516	2.735e-05	0.0208352387580536
102	specie	k_Bacteria|p_Proteobacteria|c_Gammaproteobacteria|o_Alteromonadales|Other|Other	specieC_passerina	-0.00578761579440516	2.735e-05	0.0208352387580536
103	specie	k_Bacteria|p_Proteobacteria|c_Gammaproteobacteria|o_Thiotrichales|f_Thiotrichaceae|g_Leucothrix	specieC_passerina	-0.047717596296721	2.761e-05	0.0208352387580536
104	specie	k_Bacteria|p_Actinobacteria|c_Coriobacteriia|o_Coriobacteriales|f_Coriobacteriaceae|g_Atopobium	specieC_passerina	0.0199092287528036	3.167e-05	0.0236722384696384
105	specie	k_Bacteria|p_Proteobacteria|c_Gammaproteobacteria|o_Enterobacteriales|f_Enterobacteriaceae|g_Citrobacter	specieR_carbo	-0.0149900637821931	3.378e-05	0.0250030887660593
106	specie	k_Bacteria|p_Firmicutes|c_Bacilli|o_Lactobacillales|f_Carnobacteriaceae	specieR_carbo	0.00620291081173328	3.4506e-05	0.0250543959305203
107	specie	k_Bacteria|p_Proteobacteria|c_Alphaproteobacteria|o_Caulobacterales|f_Caulobacteraceae|g_	specieC_passerina	-0.0189882299208607	3.634e-05	0.0261431932206906
108	specie	k_Bacteria|p_Cyanobacteria|c_Nostocophycideae|o_Nostocales|f_Nostocaceae|g_Cylindrospermopsis	specieR_carbo	-0.00324582415355786	4.198e-05	0.0299233713750214
109	specie	k_Bacteria|p_Proteobacteria|c_Gammaproteobacteria|o_Enterobacteriales|f_Enterobacteriaceae|Other	specieC_talpacoti	-0.0170175615804987	4.3489e-05	0.03070804405099
110	specie	k_Bacteria|p_Proteobacteria|c_Gammaproteobacteria|o_Enterobacteriales|f_Enterobacteriaceae|g_Trabulsiella	specieS_maximus	-0.011933218682273	4.673e-05	0.0327019651588084
111	specie	k_Bacteria|p_Cyanobacteria|c_Nostocophycideae|o_Nostocales|f_Nostocaceae|g_Cylindrospermopsis	specieC_passerina	-0.0025068648664919	5.133e-05	0.0355923942472357
112	specie	k_Bacteria|p_Firmicutes|c_Bacilli|o_Lactobacillales|f_Enterococcaceae|g_Tetragenococcus	specieC_passerina	-0.00505957446142232	5.417e-05	0.0372251951960941
113	specie	k_Bacteria|p_Proteobacteria|c_Gammaproteobacteria|o_Thiotrichales|f_Thiotrichaceae	specieC_passerina	-0.0547050192539254	6.1733e-05	0.041165202338526
114	specie	k_Bacteria|p_Firmicutes|c_Bacilli|o_Lactobacillales|Other	specieR_carbo	0.00677862330594194	6.1902e-05	0.041165202338526
115	specie	k_Bacteria|p_Firmicutes|c_Bacilli|o_Lactobacillales|Other|Other	specieR_carbo	0.00677862330594194	6.19e-05	0.041165202338526
116	specie	k_Bacteria|p_Proteobacteria|c_Gammaproteobacteria|o_Thiotrichales	specieC_passerina	-0.0543560182631753	6.204e-05	0.041165202338526
117	specie	k_Bacteria|p_Proteobacteria	specieS_maximus	-0.499648690095506	6.459e-05	0.0424944408453435
118	specie	k_Bacteria|p_Firmicutes|c_Clostridia|o_Clostridiales|f_Veillonellaceae|g_Veillonella	specieZ_capensis	0.0160911209126215	7.4634e-05	0.0486800223756348
119	specie	k_Bacteria|p_Proteobacteria|c_Alphaproteobacteria|o_Caulobacterales|f_Caulobacteraceae	specieC_talpacoti	-0.00443122249445776	7.727e-05	0.0499776812021929

## Sheet: specie
Variable	Feature	Value	Coefficient	p.value	Q.value
specie	k_Bacteria|p_Acidobacteria|c_Sva0725	specieT_palmarum	0.020077600886423	2.427e-07	0.000339685063528072
specie	k_Bacteria|p_Acidobacteria|c_Sva0725|o_Sva0725	specieT_palmarum	0.020077600886423	2.427e-07	0.000339685063528072
specie	k_Bacteria|p_Acidobacteria|c_Sva0725|o_Sva0725|f_	specieT_palmarum	0.020077600886423	2.427e-07	0.000339685063528072
specie	k_Bacteria|p_Acidobacteria|c_Sva0725|o_Sva0725|f_|g_	specieT_palmarum	0.020077600886423	2.427e-07	0.000339685063528072
specie	k_Bacteria|p_Actinobacteria|c_Actinobacteria|o_Actinomycetales|f_Actinomycetaceae|g_Mobiluncus	specieC_passerina	0.00995098764773642	1.994e-09	6.818e-06
specie	k_Bacteria|p_Actinobacteria|c_Actinobacteria|o_Actinomycetales|f_Microbacteriaceae|g_Frigoribacterium	specieZ_capensis	0.0497532222840521	7.643e-09	1.508e-05
specie	k_Bacteria|p_Actinobacteria|c_Actinobacteria|o_Actinomycetales|f_Micrococcaceae|Other	specieZ_capensis	0.0202078299342583	1.231e-08	2.312e-05
specie	k_Bacteria|p_Actinobacteria|c_Actinobacteria|o_Actinomycetales|f_Nocardiaceae|g_	specieZ_capensis	0.0400404627778189	1.962e-07	0.00030818823492022
specie	k_Bacteria|p_Actinobacteria|c_Actinobacteria|o_Actinomycetales|f_Streptomycetaceae|Other	specieZ_capensis	0.0161774965146456	2.5107e-06	0.00268391880268585
specie	k_Bacteria|p_Actinobacteria|c_Actinobacteria|o_Actinomycetales|f_Williamsiaceae	specieZ_capensis	0.0654001142799678	3.368e-10	1.44e-06
specie	k_Bacteria|p_Actinobacteria|c_Actinobacteria|o_Actinomycetales|f_Williamsiaceae|g_Williamsia	specieZ_capensis	0.0654001142799678	3.368e-10	1.44e-06
specie	k_Bacteria|p_Actinobacteria|c_Actinobacteria|o_Bifidobacteriales	specieC_talpacoti	0.00647428366539511	1.816e-05	0.0153660597839572
specie	k_Bacteria|p_Actinobacteria|c_Actinobacteria|o_Bifidobacteriales|f_Bifidobacteriaceae	specieC_talpacoti	0.00647428366539511	1.816e-05	0.0153660597839572
specie	k_Bacteria|p_Actinobacteria|c_Coriobacteriia|o_Coriobacteriales|f_Coriobacteriaceae|g_Atopobium	specieC_passerina	0.0199092287528036	3.167e-05	0.0236722384696384
specie	k_Bacteria|p_Bacteroidetes|c_Bacteroidia|o_Bacteroidales|f_[Odoribacteraceae]	specieS_maximus	-0.00678552446291546	2.569e-09	6.818e-06
specie	k_Bacteria|p_Bacteroidetes|c_Bacteroidia|o_Bacteroidales|f_[Odoribacteraceae]	specieZ_capensis	-0.00678552446291546	2.569e-09	6.818e-06
specie	k_Bacteria|p_Bacteroidetes|c_Bacteroidia|o_Bacteroidales|f_[Odoribacteraceae]|g_Odoribacter	specieS_maximus	-0.00678552446291546	2.569e-09	6.818e-06
specie	k_Bacteria|p_Bacteroidetes|c_Bacteroidia|o_Bacteroidales|f_[Odoribacteraceae]|g_Odoribacter	specieZ_capensis	-0.00678552446291546	2.569e-09	6.818e-06
specie	k_Bacteria|p_Bacteroidetes|c_Flavobacteriia|o_Flavobacteriales|f_[Weeksellaceae]|g_Cloacibacterium	specieC_passerina	-0.00240026578269552	7.454e-06	0.00726283513832712
specie	k_Bacteria|p_Bacteroidetes|c_Flavobacteriia|o_Flavobacteriales|f_[Weeksellaceae]|g_Cloacibacterium	specieC_talpacoti	-0.00307249797591914	1.7623e-07	0.000288599369164317
specie	k_Bacteria|p_Bacteroidetes|c_Flavobacteriia|o_Flavobacteriales|f_[Weeksellaceae]|g_Cloacibacterium	specieR_carbo	-0.00329705999937844	1.806e-06	0.00198668247603846
specie	k_Bacteria|p_Bacteroidetes|c_Flavobacteriia|o_Flavobacteriales|f_[Weeksellaceae]|g_Cloacibacterium	specieS_maximus	-0.00329705999937844	2.062e-07	0.000311231375024523
specie	k_Bacteria|p_Bacteroidetes|c_Flavobacteriia|o_Flavobacteriales|f_[Weeksellaceae]|g_Cloacibacterium	specieZ_capensis	-0.00329705999937844	8.895e-06	0.0083495348192583
specie	k_Bacteria|p_Bacteroidetes|c_Flavobacteriia|o_Flavobacteriales|f_Blattabacteriaceae	specieS_maximus	-0.00554030083303336	2.569e-09	6.818e-06
specie	k_Bacteria|p_Bacteroidetes|c_Flavobacteriia|o_Flavobacteriales|f_Blattabacteriaceae	specieZ_capensis	-0.00554030083303336	2.569e-09	6.818e-06
specie	k_Bacteria|p_Bacteroidetes|c_Flavobacteriia|o_Flavobacteriales|f_Blattabacteriaceae|g_Sulcia	specieS_maximus	-0.00554030083303336	2.569e-09	6.818e-06
specie	k_Bacteria|p_Bacteroidetes|c_Flavobacteriia|o_Flavobacteriales|f_Blattabacteriaceae|g_Sulcia	specieZ_capensis	-0.00554030083303336	2.569e-09	6.818e-06
specie	k_Bacteria|p_Bacteroidetes|c_Sphingobacteriia|o_Sphingobacteriales|f_NS11-12	specieT_palmarum	0.0233272389948669	8.3099e-07	0.000954593564552294
specie	k_Bacteria|p_Bacteroidetes|c_Sphingobacteriia|o_Sphingobacteriales|f_NS11-12|g_	specieT_palmarum	0.0233272389948669	8.226e-07	0.000954593564552294
specie	k_Bacteria|p_Bacteroidetes|c_Sphingobacteriia|o_Sphingobacteriales|f_Sphingobacteriaceae|g_Pedobacter	specieZ_capensis	0.0178731482712096	5.225e-08	8.9369e-05
specie	k_Bacteria|p_Chlamydiae	specieT_palmarum	0.0210016393079147	1.09e-10	5.276e-07
specie	k_Bacteria|p_Chlamydiae|c_Chlamydiia	specieT_palmarum	0.0210016393079147	1.09e-10	5.276e-07
specie	k_Bacteria|p_Chlamydiae|c_Chlamydiia|o_Chlamydiales	specieT_palmarum	0.0210016393079147	1.09e-10	5.276e-07
specie	k_Bacteria|p_Chlamydiae|c_Chlamydiia|o_Chlamydiales|f_Criblamydiaceae	specieT_palmarum	0.0226412204280833	5.44e-14	6.98e-10
specie	k_Bacteria|p_Chlamydiae|c_Chlamydiia|o_Chlamydiales|f_Criblamydiaceae|g_	specieT_palmarum	0.0226412204280833	5.44e-14	6.98e-10
specie	k_Bacteria|p_Cyanobacteria|c_Nostocophycideae|o_Nostocales|f_Nostocaceae|g_Cylindrospermopsis	specieC_passerina	-0.0025068648664919	5.133e-05	0.0355923942472357
specie	k_Bacteria|p_Cyanobacteria|c_Nostocophycideae|o_Nostocales|f_Nostocaceae|g_Cylindrospermopsis	specieC_talpacoti	-0.00324582415355786	1.703e-06	0.00189990750753311
specie	k_Bacteria|p_Cyanobacteria|c_Nostocophycideae|o_Nostocales|f_Nostocaceae|g_Cylindrospermopsis	specieR_carbo	-0.00324582415355786	4.198e-05	0.0299233713750214
specie	k_Bacteria|p_Cyanobacteria|c_Nostocophycideae|o_Nostocales|f_Nostocaceae|g_Cylindrospermopsis	specieS_maximus	-0.00324582415355786	7.81e-06	0.00751450767626769
specie	k_Bacteria|p_Firmicutes	specieC_passerina	0.660321229407557	4.14e-06	0.00430833257612937
specie	k_Bacteria|p_Firmicutes	specieC_talpacoti	0.652273534350321	1.93e-05	0.0161466209946477
specie	k_Bacteria|p_Firmicutes|c_Bacilli	specieR_carbo	0.831	0.000315	0.000418109055415026
specie	k_Bacteria|p_Firmicutes|c_Bacilli|o_Bacillales|f_Planococcaceae|g_	specieC_talpacoti	0.014352747196343	5.717e-06	0.00571534426811621
specie	k_Bacteria|p_Firmicutes|c_Bacilli|o_Lactobacillales|f_Aerococcaceae|g_Aerococcus	specieT_palmarum	0.0125796802900739	1.414e-05	0.0125095954070491
specie	k_Bacteria|p_Firmicutes|c_Bacilli|o_Lactobacillales|f_Carnobacteriaceae	specieR_carbo	0.00620291081173328	3.4506e-05	0.0250543959305203
specie	k_Bacteria|p_Firmicutes|c_Bacilli|o_Lactobacillales|f_Enterococcaceae|g_Tetragenococcus	specieC_passerina	-0.00505957446142232	5.417e-05	0.0372251951960941
specie	k_Bacteria|p_Firmicutes|c_Bacilli|o_Lactobacillales|f_Enterococcaceae|g_Tetragenococcus	specieC_talpacoti	-0.00685903319758028	6.806e-07	0.000805998048304864
specie	k_Bacteria|p_Firmicutes|c_Bacilli|o_Lactobacillales|f_Enterococcaceae|g_Tetragenococcus	specieR_carbo	-0.00768642157035625	2.456e-06	0.00266298101285008
specie	k_Bacteria|p_Firmicutes|c_Bacilli|o_Lactobacillales|f_Enterococcaceae|g_Tetragenococcus	specieS_maximus	-0.00768642157035625	2.936e-07	0.000403566759363508
specie	k_Bacteria|p_Firmicutes|c_Bacilli|o_Lactobacillales|f_Enterococcaceae|Other	specieR_carbo	0.00849068206960849	2.518e-05	0.0199865275364937
specie	k_Bacteria|p_Firmicutes|c_Bacilli|o_Lactobacillales|f_Leuconostocaceae|g_Fructobacillus	specieT_palmarum	0.117336838771236	6.348e-14	6.98e-10
specie	k_Bacteria|p_Firmicutes|c_Bacilli|o_Lactobacillales|Other	specieR_carbo	0.00677862330594194	6.1902e-05	0.041165202338526
specie	k_Bacteria|p_Firmicutes|c_Bacilli|o_Lactobacillales|Other|Other	specieR_carbo	0.00677862330594194	6.19e-05	0.041165202338526
specie	k_Bacteria|p_Firmicutes|c_Clostridia|o_Clostridiales|f_Lachnospiraceae	specieC_passerina	0.10227360056114	2.73e-09	7.008e-06
specie	k_Bacteria|p_Firmicutes|c_Clostridia|o_Clostridiales|f_Lachnospiraceae|g_	specieC_passerina	0.0587325754262105	1.488e-09	5.727e-06
specie	k_Bacteria|p_Firmicutes|c_Clostridia|o_Clostridiales|f_Lachnospiraceae|Other	specieC_passerina	0.00614120094744837	2.013e-07	0.000309936478794334
specie	k_Bacteria|p_Firmicutes|c_Clostridia|o_Clostridiales|f_Peptostreptococcaceae|g_	specieC_talpacoti	0.00968814564771625	1.638e-05	0.0143329219189974
specie	k_Bacteria|p_Firmicutes|c_Clostridia|o_Clostridiales|f_Veillonellaceae|g_Veillonella	specieC_talpacoti	0.0138350761445919	1.339e-05	0.0119867337663115
specie	k_Bacteria|p_Firmicutes|c_Clostridia|o_Clostridiales|f_Veillonellaceae|g_Veillonella	specieZ_capensis	0.0160911209126215	7.4634e-05	0.0486800223756348
specie	k_Bacteria|p_Firmicutes|c_Erysipelotrichi|o_Erysipelotrichales|f_Erysipelotrichaceae|g_	specieZ_capensis	0.00765798190545498	2.6278e-05	0.020638022474422
specie	k_Bacteria|p_Firmicutes|c_Erysipelotrichi|o_Erysipelotrichales|f_Erysipelotrichaceae|g_Bulleidia	specieC_passerina	0.00675417594953075	1.1404e-06	0.00129080743330016
specie	k_Bacteria|p_Proteobacteria	specieC_passerina	-0.561587369880244	4.196e-07	0.000538328847772862
specie	k_Bacteria|p_Proteobacteria	specieC_talpacoti	-0.488230213138734	2.7167e-05	0.0208352387580536
specie	k_Bacteria|p_Proteobacteria	specieR_carbo	-0.611545115862756	1.117e-05	0.0103578820513534
specie	k_Bacteria|p_Proteobacteria	specieS_maximus	-0.499648690095506	6.459e-05	0.0424944408453435
specie	k_Bacteria|p_Proteobacteria|c_Alphaproteobacteria|o_Caulobacterales|f_Caulobacteraceae	specieC_talpacoti	-0.00443122249445776	7.727e-05	0.0499776812021929
specie	k_Bacteria|p_Proteobacteria|c_Alphaproteobacteria|o_Caulobacterales|f_Caulobacteraceae|g_	specieC_passerina	-0.0189882299208607	3.634e-05	0.0261431932206906
specie	k_Bacteria|p_Proteobacteria|c_Alphaproteobacteria|o_Caulobacterales|f_Caulobacteraceae|g_	specieC_talpacoti	-0.0221791887053973	8.503e-06	0.00808003752384999
specie	k_Bacteria|p_Proteobacteria|c_Alphaproteobacteria|o_Rhizobiales|f_Brucellaceae|g_Ochrobactrum	specieC_passerina	-0.01120752054216	1.758e-05	0.0152088167332999
specie	k_Bacteria|p_Proteobacteria|c_Alphaproteobacteria|o_Rhizobiales|f_Xanthobacteraceae|g_Xanthobacter	specieT_palmarum	0.0192393744893463	1.695e-08	3.106e-05
specie	k_Bacteria|p_Proteobacteria|c_Alphaproteobacteria|o_Rickettsiales|f_Rickettsiaceae	specieS_maximus	-0.0563459466293308	3.033e-08	5.4304e-05
specie	k_Bacteria|p_Proteobacteria|c_Alphaproteobacteria|o_Rickettsiales|f_Rickettsiaceae	specieZ_capensis	-0.0550805455069147	5.4855e-08	9.178e-05
specie	k_Bacteria|p_Proteobacteria|c_Alphaproteobacteria|o_Rickettsiales|f_Rickettsiaceae|g_Rickettsia	specieS_maximus	-0.056289862081972	4.709e-09	9.796e-06
specie	k_Bacteria|p_Proteobacteria|c_Alphaproteobacteria|o_Rickettsiales|f_Rickettsiaceae|g_Rickettsia	specieZ_capensis	-0.0550244609595559	8.976e-09	1.727e-05
specie	k_Bacteria|p_Proteobacteria|c_Alphaproteobacteria|o_Sphingomonadales|f_Erythrobacteraceae|g_Citromicrobium	specieT_palmarum	0.013792605907198	1.83e-07	0.000293823365802856
specie	k_Bacteria|p_Proteobacteria|c_Deltaproteobacteria|o_Desulfovibrionales|f_Desulfovibrionaceae|g_	specieS_maximus	-0.0522646853372537	2.96567e-26	7.60843e-22
specie	k_Bacteria|p_Proteobacteria|c_Deltaproteobacteria|o_Desulfovibrionales|f_Desulfovibrionaceae|g_	specieZ_capensis	-0.0538190177119386	4.81795e-27	1.85407e-22
specie	k_Bacteria|p_Proteobacteria|c_Gammaproteobacteria	specieC_passerina	-0.341647747781475	4.633e-06	0.00469268910451391
specie	k_Bacteria|p_Proteobacteria|c_Gammaproteobacteria|o_Alteromonadales|Other	specieC_passerina	-0.00578761579440516	2.735e-05	0.0208352387580536
specie	k_Bacteria|p_Proteobacteria|c_Gammaproteobacteria|o_Alteromonadales|Other	specieR_carbo	-0.00744803096344506	2.451e-05	0.0198618553055582
specie	k_Bacteria|p_Proteobacteria|c_Gammaproteobacteria|o_Alteromonadales|Other|Other	specieC_passerina	-0.00578761579440516	2.735e-05	0.0208352387580536
specie	k_Bacteria|p_Proteobacteria|c_Gammaproteobacteria|o_Alteromonadales|Other|Other	specieR_carbo	-0.00744803096344506	2.451e-05	0.0198618553055582
specie	k_Bacteria|p_Proteobacteria|c_Gammaproteobacteria|o_Enterobacteriales|f_Enterobacteriaceae|g_Citrobacter	specieC_passerina	-0.0176374103433331	3.472e-09	7.424e-06
specie	k_Bacteria|p_Proteobacteria|c_Gammaproteobacteria|o_Enterobacteriales|f_Enterobacteriaceae|g_Citrobacter	specieC_talpacoti	-0.0186941375040184	5.129e-09	1.038e-05
specie	k_Bacteria|p_Proteobacteria|c_Gammaproteobacteria|o_Enterobacteriales|f_Enterobacteriaceae|g_Citrobacter	specieR_carbo	-0.0149900637821931	3.378e-05	0.0250030887660593
specie	k_Bacteria|p_Proteobacteria|c_Gammaproteobacteria|o_Enterobacteriales|f_Enterobacteriaceae|g_Citrobacter	specieS_maximus	-0.0186941375040184	4.275e-08	7.478e-05
specie	k_Bacteria|p_Proteobacteria|c_Gammaproteobacteria|o_Enterobacteriales|f_Enterobacteriaceae|g_Citrobacter	specieZ_capensis	-0.0186941375040184	2.635e-06	0.00277816425636017
specie	k_Bacteria|p_Proteobacteria|c_Gammaproteobacteria|o_Enterobacteriales|f_Enterobacteriaceae|g_Trabulsiella	specieC_talpacoti	-0.011933218682273	1.272e-05	0.0116581185696125
specie	k_Bacteria|p_Proteobacteria|c_Gammaproteobacteria|o_Enterobacteriales|f_Enterobacteriaceae|g_Trabulsiella	specieS_maximus	-0.011933218682273	4.673e-05	0.0327019651588084
specie	k_Bacteria|p_Proteobacteria|c_Gammaproteobacteria|o_Enterobacteriales|f_Enterobacteriaceae|Other	specieC_passerina	-0.0179962124890373	4.594e-06	0.00469268910451391
specie	k_Bacteria|p_Proteobacteria|c_Gammaproteobacteria|o_Enterobacteriales|f_Enterobacteriaceae|Other	specieC_talpacoti	-0.0170175615804987	4.3489e-05	0.03070804405099
specie	k_Bacteria|p_Proteobacteria|c_Gammaproteobacteria|o_Legionellales|f_Legionellaceae|g_	specieT_palmarum	0.0110509955146859	2.479e-05	0.0198751104997447
specie	k_Bacteria|p_Proteobacteria|c_Gammaproteobacteria|o_Thiotrichales	specieC_passerina	-0.0543560182631753	6.204e-05	0.041165202338526
specie	k_Bacteria|p_Proteobacteria|c_Gammaproteobacteria|o_Thiotrichales|f_Thiotrichaceae	specieC_passerina	-0.0547050192539254	6.1733e-05	0.041165202338526
specie	k_Bacteria|p_Proteobacteria|c_Gammaproteobacteria|o_Thiotrichales|f_Thiotrichaceae|g_Leucothrix	specieC_passerina	-0.047717596296721	2.761e-05	0.0208352387580536
specie	k_Bacteria|p_Proteobacteria|c_Gammaproteobacteria|o_Vibrionales|f_Pseudoalteromonadaceae|Other	specieT_palmarum	0.0140409119199314	3.663e-07	0.00047783874133781
specie	k_Bacteria|p_Proteobacteria|c_Gammaproteobacteria|o_Xanthomonadales|f_Xanthomonadaceae	specieS_maximus	-0.0265818472867845	2.388e-05	0.0197664753668596
C passerina 21 Otus
C talpacoti 15 Otus
R carbo 13 Otus
T palmarum 17 Otus
Z capensis 18 Otus
Proteobacteria 35 Otus, 5 Otus to Citrobacter (Enterobacteriaceae N=9) all birds specie
Firmicutes 23 Otus, 4 otus to Tetragenococcus (Enterococcaceae N=5) to C. passerina, C. talpacoti, S. maximus, R carbo
Actinobacterias 10 Otus, 7 Otus Actinomycetales
Bacteroidetes 16 Otus, 9 to Flavobacteriales

## Sheet: locality
Variable	Feature	Value	Coefficient	p.value	Q.value
Locality	k_Bacteria|p_Proteobacteria|c_Deltaproteobacteria|o_Desulfovibrionales|f_Desulfovibrionaceae|g_	LocalityRamal de Calderas	0.0538190177119386	6.46279e-32	2.84234e-27
Locality	k_Bacteria|p_Bacteroidetes|c_Bacteroidia|o_Bacteroidales|f_[Odoribacteraceae]	LocalityRamal de Calderas	0.00678552446291546	8.098e-12	3.237e-08
Locality	k_Bacteria|p_Bacteroidetes|c_Bacteroidia|o_Bacteroidales|f_[Odoribacteraceae]|g_Odoribacter	LocalityRamal de Calderas	0.00678552446291546	8.098e-12	3.237e-08
Locality	k_Bacteria|p_Bacteroidetes|c_Flavobacteriia|o_Flavobacteriales|f_Blattabacteriaceae	LocalityRamal de Calderas	0.00554030083303336	8.098e-12	3.237e-08
Locality	k_Bacteria|p_Bacteroidetes|c_Flavobacteriia|o_Flavobacteriales|f_Blattabacteriaceae|g_Sulcia	LocalityRamal de Calderas	0.00554030083303336	8.098e-12	3.237e-08
Locality	k_Bacteria|p_Proteobacteria|c_Alphaproteobacteria|o_Rickettsiales|f_Rickettsiaceae|g_Rickettsia	LocalityRamal de Calderas	0.056289862081972	1.842e-11	6.753e-08
Locality	k_Bacteria|p_Proteobacteria|c_Alphaproteobacteria|o_Rickettsiales|f_Rickettsiaceae	LocalityRamal de Calderas	0.0563459466293308	1.724e-10	5.276e-07
Locality	k_Bacteria|p_Proteobacteria|c_Deltaproteobacteria|o_Desulfovibrionales|f_Desulfovibrionaceae|g_	LocalitySierra de Tirgua	0.0522646853372537	1.68525e-25	1.85293e-21
Locality	k_Bacteria|p_Proteobacteria|c_Alphaproteobacteria|o_Rickettsiales|f_Rickettsiaceae	LocalitySierra de Tirgua	0.0637548729950212	2.085e-09	4.827e-06
Locality	k_Bacteria|p_Proteobacteria|c_Alphaproteobacteria|o_Rickettsiales|f_Rickettsiaceae|g_Rickettsia	LocalitySierra de Tirgua	0.0577032222327109	5.225e-09	7.414e-06
Locality	k_Bacteria|p_Bacteroidetes|c_Flavobacteriia|o_Flavobacteriales|f_Blattabacteriaceae	LocalitySierra de Tirgua	0.00554030083303336	5.91e-09	7.424e-06
Locality	k_Bacteria|p_Bacteroidetes|c_Flavobacteriia|o_Flavobacteriales|f_Blattabacteriaceae|g_Sulcia	LocalitySierra de Tirgua	0.00554030083303336	5.91e-09	7.424e-06
Locality	k_Bacteria|p_Bacteroidetes|c_Bacteroidia|o_Bacteroidales|f_[Odoribacteraceae]	LocalitySierra de Tirgua	0.00678552446291546	5.91e-09	7.424e-06
Locality	k_Bacteria|p_Bacteroidetes|c_Bacteroidia|o_Bacteroidales|f_[Odoribacteraceae]|g_Odoribacter	LocalitySierra de Tirgua	0.00678552446291546	5.91e-09	7.424e-06
